# Supplementary material for: 2-Cyano­anilinium nitrate
Source: Acta Crystallogr Sect E Struct Rep Online. 2008 Jul 31;64(Pt 8):o1620. doi: 10.1107/S1600536808023313 (PMC2962190; doi:10.1107/S1600536808023313)
Supplement: Supplementary file 2 [file e-64-o1620-Isup2.hkl]

# 
# h,k,l, Fc-squared, Fo-squared, sigma(Fo-squared) and status flag 
# 
data_I
_shelx_title ' 1                               Pnma' 
_shelx_refln_list_code          4 
_shelx_F_calc_maximum       72.07 
_exptl_crystal_F_000       375.90 
_reflns_d_resolution_high  0.7700 
 
loop_ 
 _symmetry_equiv_pos_as_xyz 
 'x, y, z' 
 '-x+1/2, -y, z+1/2' 
 'x+1/2, -y+1/2, -z+1/2' 
 '-x, y+1/2, -z' 
 '-x, -y, -z' 
 'x-1/2, y, -z-1/2' 
 '-x-1/2, y-1/2, z-1/2' 
 'x, -y-1/2, z' 
 
_cell_length_a    16.3730 
_cell_length_b     6.5627 
_cell_length_c     7.9948 
_cell_angle_alpha  90.000 
_cell_angle_beta   90.000 
_cell_angle_gamma  90.000 
 
_shelx_F_squared_multiplier     1.000 
 
loop_ 
 _refln_index_h 
 _refln_index_k 
 _refln_index_l 
 _refln_F_squared_calc 
 _refln_F_squared_meas 
 _refln_F_squared_sigma 
 _refln_observed_status 
   2   0   0      104.37       97.04      0.96 o 
   4   0   0     1484.32     1351.55     11.67 o 
   6   0   0     1901.42     1963.23     12.46 o 
   8   0   0      597.20      604.11     13.62 o 
  10   0   0        4.61        4.01      1.27 o 
  12   0   0        2.67        2.85      1.35 o 
  14   0   0        3.89        4.52      1.32 o 
  16   0   0        0.98        1.16      1.73 o 
  18   0   0        2.85        3.14      1.88 o 
  20   0   0        0.53        2.56      3.48 o 
   2   1   0     1225.92     1083.02      5.21 o 
   4   1   0     1746.55     1760.42      8.07 o 
   6   1   0     1695.11     1582.06      6.52 o 
   8   1   0      296.11      331.69      3.67 o 
  10   1   0      454.05      486.38      7.09 o 
  12   1   0       88.91       85.58      2.19 o 
  14   1   0       63.15       74.73      2.01 o 
  16   1   0        6.10        4.54      0.76 o 
  18   1   0        2.97        2.41      0.79 o 
  20   1   0       10.32        5.29      1.72 o 
   2   2   0     2308.14     2562.20     10.67 o 
   4   2   0      425.35      461.14      3.10 o 
   6   2   0        4.89        1.85      0.83 o 
   8   2   0     1379.58     1505.07     15.99 o 
  10   2   0      140.95      143.83      2.84 o 
  12   2   0       10.01       17.25      1.31 o 
  14   2   0        0.03        2.74      1.00 o 
  16   2   0        0.11        2.04      0.86 o 
  18   2   0        1.87        1.13      1.07 o 
  20   2   0        0.05        0.49      2.38 o 
   2   3   0      488.76      526.62      8.86 o 
   4   3   0      130.18      130.12      2.31 o 
   6   3   0       26.53       24.68      1.06 o 
   8   3   0      511.61      540.19      4.15 o 
  10   3   0        3.84        5.51      0.84 o 
  12   3   0        6.89        7.68      1.17 o 
  14   3   0        0.15        0.37      0.89 o 
  16   3   0       29.32       28.87      2.39 o 
  18   3   0        0.40        3.33      1.34 o 
   0   4   0     2743.40     3084.45     65.32 o 
   2   4   0      448.35      523.05      8.22 o 
   4   4   0      109.52      105.71      3.58 o 
   6   4   0        3.49        3.67      0.98 o 
   8   4   0      294.48      325.93      4.44 o 
  10   4   0       29.54       28.92      1.69 o 
  12   4   0        0.20        0.09      0.77 o 
  14   4   0        0.74        0.92      1.39 o 
  16   4   0        0.53        0.51      1.06 o 
  18   4   0        0.22        0.27      1.65 o 
   2   5   0       42.49       40.16      1.56 o 
   4   5   0       90.68      101.60      3.35 o 
   6   5   0       29.76       32.24      2.21 o 
   8   5   0       14.73       11.78      1.25 o 
  10   5   0       33.74       34.51      2.15 o 
  12   5   0        5.14        4.96      1.11 o 
  14   5   0        4.63        4.87      1.28 o 
  16   5   0        2.13        3.98      2.03 o 
   0   6   0      765.08      838.86     18.66 o 
   2   6   0       14.17       22.02      2.38 o 
   4   6   0       30.32       34.17      2.52 o 
   6   6   0       41.52       45.53      3.24 o 
   8   6   0        5.16        5.43      1.07 o 
  10   6   0        0.16       -1.21      1.21 o 
  12   6   0        0.53        2.56      0.99 o 
  14   6   0        0.42        1.61      1.27 o 
   2   7   0        5.59        3.83      1.26 o 
   4   7   0       23.40       23.36      4.67 o 
   6   7   0        7.62        3.96      1.79 o 
   8   7   0        0.02        1.56      2.37 o 
  10   7   0       11.95        8.93      1.85 o 
  12   7   0        3.42        6.39      1.76 o 
   0   8   0       31.74       18.03      3.61 o 
   2   8   0        2.24        2.50      2.04 o 
   4   8   0        0.66        0.81      1.36 o 
   6   8   0        0.12        0.16      1.46 o 
   2   0   1     1970.01     1745.31      9.21 o 
   3   0   1     1231.89     1096.88      8.05 o 
   4   0   1     5194.60     4741.89     23.79 o 
   5   0   1      137.27      130.91      2.18 o 
   6   0   1     1258.87     1273.17      5.71 o 
   7   0   1      663.18      661.72      4.07 o 
   8   0   1      312.97      313.09      4.44 o 
   9   0   1      409.94      368.45      4.02 o 
  10   0   1       51.85       56.34      1.79 o 
  11   0   1      269.87      304.46      4.67 o 
  12   0   1       21.21       23.78      1.19 o 
  13   0   1        6.16        6.10      0.91 o 
  14   0   1        0.67        3.87      0.90 o 
  15   0   1       49.82       47.09      2.26 o 
  16   0   1       20.50       18.21      1.25 o 
  17   0   1        2.47        3.03      1.05 o 
  18   0   1        2.72        3.43      1.20 o 
  19   0   1        0.12       -0.02      1.72 o 
  20   0   1        1.06       -0.87      1.64 o 
  21   0   1        0.48       -0.41      2.21 o 
   0   1   1     1075.53      948.23      3.99 o 
   1   1   1      656.70      609.49      1.72 o 
   2   1   1     4387.73     4217.26      9.99 o 
   3   1   1     2670.69     2571.74      7.40 o 
   4   1   1       20.02       17.48      0.50 o 
   5   1   1      216.64      204.32      1.22 o 
   6   1   1      128.48      148.88      1.20 o 
   7   1   1       99.88       97.61      1.15 o 
   8   1   1      478.82      536.95      3.78 o 
   9   1   1        0.04       -0.04      0.46 o 
  10   1   1        0.56        0.25      0.55 o 
  11   1   1        0.59        1.17      0.56 o 
  12   1   1       10.00       10.37      1.20 o 
  13   1   1       14.03       13.79      0.84 o 
  14   1   1       23.91       22.83      0.96 o 
  15   1   1        3.16        4.04      0.94 o 
  16   1   1       13.77       12.63      0.79 o 
  17   1   1        4.66        4.81      0.70 o 
  18   1   1        3.50        6.12      0.92 o 
  19   1   1        0.11        1.63      0.83 o 
  20   1   1        1.46        0.80      1.14 o 
   1   2   1        9.29        6.89      0.34 o 
   2   2   1      777.38      738.73      2.95 o 
   3   2   1       87.48       63.08      0.71 o 
   4   2   1     1492.07     1492.74      4.73 o 
   5   2   1       73.50       74.07      0.88 o 
   6   2   1      254.18      261.72      2.20 o 
   7   2   1        1.69        1.91      0.47 o 
   8   2   1       35.76       33.96      1.03 o 
   9   2   1        0.47        2.06      0.46 o 
  10   2   1      114.39      122.15      1.82 o 
  11   2   1        6.83       10.31      0.74 o 
  12   2   1       55.90       56.52      1.28 o 
  13   2   1       24.52       25.94      1.01 o 
  14   2   1        3.10        2.14      0.55 o 
  15   2   1        2.15        1.22      0.42 o 
  16   2   1        5.59        5.74      0.76 o 
  17   2   1       13.31       11.92      1.05 o 
  18   2   1        5.59        5.17      0.95 o 
  19   2   1        2.65        5.56      1.08 o 
  20   2   1        0.13        3.12      1.60 o 
   0   3   1      875.69     1020.34     10.59 o 
   1   3   1      560.60      633.48      4.11 o 
   2   3   1      249.45      243.12      2.46 o 
   3   3   1       89.48       92.00      1.38 o 
   4   3   1      172.78      170.67      2.18 o 
   5   3   1      312.77      342.66      2.82 o 
   6   3   1      306.99      310.53      3.21 o 
   7   3   1       99.95      108.12      1.65 o 
   8   3   1       16.55       18.64      0.76 o 
   9   3   1       98.49      103.09      1.60 o 
  10   3   1       21.56       21.32      0.85 o 
  11   3   1       14.53       16.40      0.81 o 
  12   3   1        0.88        1.28      0.56 o 
  13   3   1       16.43       19.64      0.94 o 
  14   3   1       24.18       26.13      1.09 o 
  15   3   1        1.69        2.36      0.62 o 
  16   3   1        7.99        8.66      0.88 o 
  17   3   1        1.05        1.90      0.74 o 
  18   3   1        1.57        2.69      0.93 o 
  19   3   1        0.39        1.59      1.31 o 
   1   4   1       11.46       10.46      0.58 o 
   2   4   1      183.31      186.45      2.63 o 
   3   4   1        1.01        2.03      0.69 o 
   4   4   1      133.78      147.54      2.22 o 
   5   4   1       32.20       28.32      0.98 o 
   6   4   1       25.38       26.31      1.04 o 
   7   4   1        5.31        3.72      0.48 o 
   8   4   1        6.14        5.25      0.57 o 
   9   4   1        5.67        6.23      0.67 o 
  10   4   1       33.01       31.63      1.02 o 
  11   4   1        0.01        0.28      0.57 o 
  12   4   1       22.25       21.35      0.99 o 
  13   4   1       13.79       14.17      0.88 o 
  14   4   1        1.67        0.83      0.63 o 
  15   4   1        0.03        0.68      0.91 o 
  16   4   1        1.99        2.69      0.93 o 
  17   4   1        4.91        3.25      0.96 o 
  18   4   1        2.78        3.60      1.65 o 
   0   5   1       24.22       21.99      1.87 o 
   1   5   1       28.30       27.39      1.84 o 
   2   5   1      148.06      151.89      3.12 o 
   3   5   1       51.23       52.05      1.29 o 
   4   5   1        7.95        9.22      0.85 o 
   5   5   1        6.18        6.19      0.78 o 
   6   5   1        6.33        6.09      0.86 o 
   7   5   1       12.70       13.91      1.12 o 
   8   5   1       23.51       20.62      1.10 o 
   9   5   1        0.09        0.39      0.80 o 
  10   5   1        0.67        1.45      0.78 o 
  11   5   1        1.16        2.35      0.84 o 
  12   5   1        0.26        0.23      0.70 o 
  13   5   1        0.36        0.73      0.75 o 
  14   5   1        4.77        4.97      0.93 o 
  15   5   1        0.01       -0.43      0.92 o 
  16   5   1        0.87        2.76      1.00 o 
  17   5   1        0.08        2.29      1.44 o 
   1   6   1        0.34        3.78      1.09 o 
   2   6   1       49.94       49.75      2.17 o 
   3   6   1       10.75       13.11      2.41 o 
   4   6   1       16.27       14.46      1.43 o 
   5   6   1        7.19        6.08      0.70 o 
   6   6   1       13.47       12.73      0.99 o 
   7   6   1       13.14       10.27      0.90 o 
   8   6   1       12.11        9.40      2.20 o 
   9   6   1        8.30        7.60      1.01 o 
  10   6   1        0.21        1.68      0.82 o 
  11   6   1       11.99       11.93      1.03 o 
  12   6   1        0.94        1.36      0.65 o 
  13   6   1        0.55        1.65      0.81 o 
  14   6   1        0.08        0.76      0.68 o 
   0   7   1        6.25        6.39      1.42 o 
   1   7   1       11.73        9.48      1.23 o 
   2   7   1       15.95       17.07      1.55 o 
   3   7   1        9.75        8.05      1.22 o 
   4   7   1        3.14        4.79      1.38 o 
   5   7   1        2.27        1.51      1.01 o 
   6   7   1        1.14        1.58      0.80 o 
   7   7   1        2.96        1.71      0.95 o 
   8   7   1        2.32        1.30      0.89 o 
   9   7   1        0.32        2.05      0.92 o 
  10   7   1        0.29        2.03      1.37 o 
  11   7   1        0.00       -0.27      0.85 o 
   1   8   1        0.19        1.87      0.96 o 
   2   8   1        6.72        6.15      1.23 o 
   3   8   1        0.39        0.99      0.80 o 
   4   8   1        0.17        1.89      1.06 o 
   5   8   1        0.27       -0.02      0.89 o 
   6   8   1        0.69        3.55      1.02 o 
   7   8   1        0.26       -0.02      1.02 o 
   0   0   2      310.90      312.65      3.94 o 
   1   0   2     1276.97     1232.02      5.46 o 
   2   0   2      312.93      253.19      1.59 o 
   3   0   2     3541.26     3448.78     14.00 o 
   4   0   2     1455.26     1517.27      8.01 o 
   5   0   2     1696.85     1649.54      9.35 o 
   6   0   2     1204.25     1166.26      8.40 o 
   7   0   2       49.27       47.94      1.40 o 
   8   0   2      615.23      616.90      5.80 o 
   9   0   2      112.34      102.99      1.98 o 
  10   0   2       37.97       38.24      1.17 o 
  11   0   2       40.80       40.17      1.28 o 
  12   0   2       13.32       11.02      0.83 o 
  13   0   2       66.62       61.41      2.86 o 
  14   0   2       94.24       74.93      2.20 o 
  15   0   2        4.26        4.00      1.10 o 
  16   0   2        0.03        1.06      1.74 o 
  17   0   2        0.99        1.79      1.44 o 
  18   0   2        0.00       -1.71      1.71 o 
  19   0   2        4.12        5.25      1.69 o 
  20   0   2        2.01        0.74      1.41 o 
   1   1   2      586.02      590.73      2.10 o 
   2   1   2       60.80       62.33      0.78 o 
   3   1   2      989.99      950.94      3.13 o 
   4   1   2      448.61      431.96      2.95 o 
   5   1   2       53.72       64.34      0.72 o 
   6   1   2        7.26        8.18      0.56 o 
   7   1   2      405.69      415.15      3.06 o 
   8   1   2       59.51       60.44      1.00 o 
   9   1   2      350.14      357.73      3.67 o 
  10   1   2      237.36      238.28      2.76 o 
  11   1   2        1.70        2.22      0.50 o 
  12   1   2      132.57      125.93      1.62 o 
  13   1   2       69.00       67.02      1.46 o 
  14   1   2        2.07        1.13      0.80 o 
  15   1   2        6.07        6.72      0.93 o 
  16   1   2        0.49       -0.67      0.84 o 
  17   1   2        0.22        0.08      0.85 o 
  18   1   2        0.31        2.47      1.57 o 
  19   1   2        1.35        0.15      1.00 o 
  20   1   2        3.95        4.46      1.15 o 
   0   2   2     1599.64     1710.88      6.83 o 
   1   2   2      249.38      272.96      1.62 o 
   2   2   2     1414.99     1444.48      4.36 o 
   3   2   2       18.42       15.47      0.56 o 
   4   2   2       33.00       36.17      0.71 o 
   5   2   2        6.44        5.28      0.56 o 
   6   2   2       92.28       86.51      1.18 o 
   7   2   2      172.67      166.15      2.14 o 
   8   2   2       87.14       85.68      1.32 o 
   9   2   2        6.21        8.31      0.62 o 
  10   2   2        0.54        0.32      0.50 o 
  11   2   2        2.21        2.81      0.60 o 
  12   2   2        1.54        0.22      0.47 o 
  13   2   2       93.31      100.51      1.60 o 
  14   2   2       67.08       62.46      2.45 o 
  15   2   2        9.07        6.81      0.85 o 
  16   2   2        0.23        2.95      0.85 o 
  17   2   2        1.89        4.00      0.87 o 
  18   2   2        0.22        0.08      0.86 o 
  19   2   2        2.99        5.34      0.94 o 
  20   2   2        0.74        2.14      1.20 o 
   1   3   2       79.21       82.98      1.49 o 
   2   3   2       85.89       74.50      1.31 o 
   3   3   2       80.44       71.67      1.39 o 
   4   3   2        0.64        2.12      0.44 o 
   5   3   2      104.67      121.98      1.72 o 
   6   3   2      102.16      113.12      1.68 o 
   7   3   2        8.36        9.84      0.64 o 
   8   3   2       29.43       28.01      1.12 o 
   9   3   2        9.11       10.35      0.66 o 
  10   3   2        2.70        4.04      0.54 o 
  11   3   2       36.47       37.21      1.15 o 
  12   3   2      174.53      187.73      2.07 o 
  13   3   2        0.47        0.10      0.61 o 
  14   3   2        3.59        4.70      0.83 o 
  15   3   2       20.38       20.21      1.12 o 
  16   3   2        1.04        2.19      0.68 o 
  17   3   2        3.20        3.36      0.85 o 
  18   3   2        2.11        1.17      0.80 o 
  19   3   2        3.28        1.82      0.94 o 
   0   4   2      376.97      412.90      5.92 o 
   1   4   2       52.24       50.67      1.23 o 
   2   4   2      320.85      332.03      3.66 o 
   3   4   2        0.33        1.76      0.53 o 
   4   4   2        0.34        2.55      0.56 o 
   5   4   2        0.81        1.24      0.51 o 
   6   4   2        3.99        2.11      0.54 o 
   7   4   2       42.40       39.27      1.24 o 
   8   4   2       13.04       11.97      0.75 o 
   9   4   2        0.01        0.79      0.62 o 
  10   4   2        1.74        2.03      0.52 o 
  11   4   2        0.54        1.52      0.41 o 
  12   4   2        0.99        2.13      0.58 o 
  13   4   2       23.27       22.34      1.33 o 
  14   4   2       19.84       20.04      1.47 o 
  15   4   2        1.46        1.34      0.83 o 
  16   4   2        1.00        2.74      1.11 o 
  17   4   2        0.33        0.93      1.05 o 
  18   4   2        0.32        0.25      0.75 o 
   1   5   2       13.10       14.32      1.19 o 
   2   5   2        0.46        1.00      0.66 o 
   3   5   2       24.23       23.20      1.02 o 
   4   5   2        2.91        3.91      0.64 o 
   5   5   2        0.03        1.19      0.80 o 
   6   5   2        1.41        4.21      0.73 o 
   7   5   2       21.67       22.90      1.08 o 
   8   5   2        0.68        0.33      0.74 o 
   9   5   2       20.67       20.81      1.36 o 
  10   5   2        8.47        9.18      1.09 o 
  11   5   2        0.22        2.66      0.94 o 
  12   5   2       23.86       24.63      1.70 o 
  13   5   2        4.73        4.23      0.97 o 
  14   5   2        0.42        1.28      1.02 o 
  15   5   2        0.36        0.77      0.97 o 
  16   5   2        0.37       -0.89      1.05 o 
   0   6   2        0.54        4.04      1.38 o 
   1   6   2       31.90       36.62      2.43 o 
   2   6   2        0.04        1.27      1.06 o 
   3   6   2       42.13       41.92      2.03 o 
   4   6   2       27.97       29.55      1.50 o 
   5   6   2       35.50       35.59      1.44 o 
   6   6   2       11.80       11.52      0.97 o 
   7   6   2        0.96        1.80      0.61 o 
   8   6   2       10.25        8.10      1.76 o 
   9   6   2        7.58        6.84      0.97 o 
  10   6   2        5.13        5.62      0.95 o 
  11   6   2        0.51        1.31      0.79 o 
  12   6   2        0.41        3.34      1.26 o 
  13   6   2        2.25        3.78      1.02 o 
  14   6   2        4.95        6.85      1.30 o 
   1   7   2        1.73        2.52      1.09 o 
   2   7   2        1.44        1.91      1.08 o 
   3   7   2        4.32        3.64      0.90 o 
   4   7   2        1.70        1.44      1.21 o 
   5   7   2        0.64        1.06      1.09 o 
   6   7   2        0.40        2.66      0.91 o 
   7   7   2        5.79        3.39      1.01 o 
   8   7   2        2.45        2.84      1.08 o 
   9   7   2        6.28        5.22      1.05 o 
  10   7   2        2.73        3.71      1.24 o 
  11   7   2        0.06        2.44      1.50 o 
   0   8   2        2.78        2.61      1.31 o 
   1   8   2        0.11        2.19      1.34 o 
   2   8   2        1.14        1.77      0.98 o 
   3   8   2        0.01        1.36      0.92 o 
   4   8   2        0.64        1.58      0.81 o 
   5   8   2        0.03        1.48      0.69 o 
   6   8   2        0.02        2.72      1.19 o 
   1   0   3      345.34      348.76      2.38 o 
   2   0   3      614.66      610.80      3.40 o 
   3   0   3      307.91      303.44      3.51 o 
   4   0   3      161.60      177.58      2.39 o 
   5   0   3      124.58      120.97      1.92 o 
   6   0   3      396.38      443.53      6.36 o 
   7   0   3       97.47      111.88      2.18 o 
   8   0   3      231.03      211.73      5.04 o 
   9   0   3        5.36        5.96      0.70 o 
  10   0   3      163.47      168.89      3.44 o 
  11   0   3      116.59      102.44      2.82 o 
  12   0   3      580.82      626.07      7.18 o 
  13   0   3        8.92        3.46      1.60 o 
  14   0   3        4.52        6.15      1.94 o 
  15   0   3        0.12        2.52      1.46 o 
  16   0   3        0.23        2.45      1.54 o 
  17   0   3        6.88        7.04      2.39 o 
  18   0   3        0.47        3.29      1.65 o 
  19   0   3        2.43        2.00      1.59 o 
  20   0   3        2.13        2.15      1.57 o 
   0   1   3      599.14      572.47      3.75 o 
   1   1   3        2.89        1.96      0.39 o 
   2   1   3     1176.39     1218.24      3.76 o 
   3   1   3      126.75      126.58      1.12 o 
   4   1   3       24.05       19.31      0.58 o 
   5   1   3        5.13        3.10      0.61 o 
   6   1   3      374.62      377.16      3.38 o 
   7   1   3        1.31        2.17      0.74 o 
   8   1   3       53.78       49.86      1.14 o 
   9   1   3        0.73        0.20      0.53 o 
  10   1   3      180.07      185.75      2.59 o 
  11   1   3       99.29      107.38      2.39 o 
  12   1   3        9.06        8.93      1.01 o 
  13   1   3       32.22       38.64      1.74 o 
  14   1   3       11.08       11.52      1.06 o 
  15   1   3       34.60       32.34      1.56 o 
  16   1   3        1.78        2.08      1.07 o 
  17   1   3        3.63        6.32      1.22 o 
  18   1   3        1.39        1.38      1.05 o 
  19   1   3        2.80        4.93      1.13 o 
  20   1   3        4.12        6.17      1.32 o 
   1   2   3      175.31      181.95      1.94 o 
   2   2   3      526.55      558.85      3.85 o 
   3   2   3      100.29      103.19      1.26 o 
   4   2   3      372.06      432.89      3.28 o 
   5   2   3      168.26      174.18      2.13 o 
   6   2   3        9.94        9.39      0.57 o 
   7   2   3        5.38        8.09      0.65 o 
   8   2   3        0.04        0.87      0.64 o 
   9   2   3       27.75       28.22      1.27 o 
  10   2   3        0.10        1.37      0.66 o 
  11   2   3      137.46      139.13      2.29 o 
  12   2   3      157.23      165.54      2.52 o 
  13   2   3        0.09        0.24      0.87 o 
  14   2   3       43.88       47.52      1.78 o 
  15   2   3        0.22        0.02      1.14 o 
  16   2   3        7.16        7.01      0.91 o 
  17   2   3        2.59        2.24      0.97 o 
  18   2   3        1.17        1.02      1.09 o 
  19   2   3        1.42        0.99      1.09 o 
   0   3   3      320.38      329.77      4.74 o 
   1   3   3       84.18       83.44      1.38 o 
   2   3   3       94.70       90.43      1.37 o 
   3   3   3      133.78      123.40      1.66 o 
   4   3   3      426.88      460.88      4.79 o 
   5   3   3       11.94        9.61      0.57 o 
   6   3   3       35.88       39.03      1.33 o 
   7   3   3        8.98        8.09      0.61 o 
   8   3   3       34.60       32.29      0.90 o 
   9   3   3        0.67        1.38      0.41 o 
  10   3   3      219.82      228.33      3.23 o 
  11   3   3       68.37       69.52      1.80 o 
  12   3   3       19.78       19.18      1.01 o 
  13   3   3        6.45        7.89      0.85 o 
  14   3   3        2.47        1.38      0.71 o 
  15   3   3       27.30       29.66      1.48 o 
  16   3   3        1.64        1.13      0.81 o 
  17   3   3        4.58        5.43      1.06 o 
  18   3   3        1.11        1.92      1.15 o 
   1   4   3       27.00       27.70      1.01 o 
   2   4   3      107.06      107.73      1.59 o 
   3   4   3       18.56       19.90      0.81 o 
   4   4   3      102.29      108.50      1.50 o 
   5   4   3       65.98       71.24      1.60 o 
   6   4   3        0.03        1.24      0.34 o 
   7   4   3        0.68        2.21      0.49 o 
   8   4   3        3.35        4.23      0.49 o 
   9   4   3        8.35        9.94      0.73 o 
  10   4   3        2.23        1.90      0.51 o 
  11   4   3       53.29       52.92      1.82 o 
  12   4   3       40.90       37.37      1.76 o 
  13   4   3        0.38        2.10      0.65 o 
  14   4   3       20.18       18.57      1.29 o 
  15   4   3        0.00        3.59      1.23 o 
  16   4   3        4.06        4.26      1.15 o 
  17   4   3        0.50        2.37      1.14 o 
   0   5   3       22.75       20.00      2.69 o 
   1   5   3       13.85       14.35      0.86 o 
   2   5   3       57.55       53.00      1.43 o 
   3   5   3       11.44       10.36      1.03 o 
   4   5   3        0.39        1.15      0.45 o 
   5   5   3        0.02        0.49      0.69 o 
   6   5   3       18.85       15.40      0.97 o 
   7   5   3        5.42        3.30      0.83 o 
   8   5   3        7.50        8.26      1.04 o 
   9   5   3        0.46        0.56      0.83 o 
  10   5   3       16.13       13.82      1.28 o 
  11   5   3       14.30       12.51      1.26 o 
  12   5   3        0.00        1.75      0.84 o 
  13   5   3        3.16        3.55      0.94 o 
  14   5   3        4.44        3.95      0.99 o 
  15   5   3        5.09        3.97      1.01 o 
  16   5   3        0.17        0.58      1.28 o 
   1   6   3        1.69        1.20      0.88 o 
   2   6   3        4.30        5.16      1.68 o 
   3   6   3        7.05        7.47      1.49 o 
   4   6   3        0.74        2.01      0.81 o 
   5   6   3        5.76        5.38      0.95 o 
   6   6   3       13.42        9.34      0.98 o 
   7   6   3        0.28        0.68      0.69 o 
   8   6   3        5.11        3.13      0.75 o 
   9   6   3        0.33        0.88      0.75 o 
  10   6   3        4.95        4.41      1.08 o 
  11   6   3        4.93        5.80      1.52 o 
  12   6   3       28.40       24.64      1.76 o 
  13   6   3        0.03        1.65      0.96 o 
   0   7   3        9.05        5.74      1.61 o 
   1   7   3        0.07        2.33      0.90 o 
   2   7   3       13.56       11.42      1.73 o 
   3   7   3        0.01        0.91      1.19 o 
   4   7   3        0.34        1.38      0.95 o 
   5   7   3        1.11        2.20      0.96 o 
   6   7   3        2.79        2.18      0.78 o 
   7   7   3        0.71        0.96      0.92 o 
   8   7   3        1.02        2.22      1.01 o 
   9   7   3        0.46        0.53      1.00 o 
  10   7   3        4.26        7.52      1.92 o 
   1   8   3        0.12        2.02      1.31 o 
   2   8   3        0.94        2.78      0.72 o 
   3   8   3        0.66        1.12      0.91 o 
   4   8   3        0.36        2.23      0.90 o 
   0   0   4        8.51        9.23      1.61 o 
   1   0   4      870.13      905.10      8.04 o 
   2   0   4        0.08        1.48      0.64 o 
   3   0   4      594.34      613.11      6.26 o 
   4   0   4      324.92      334.37      4.38 o 
   5   0   4       10.74        6.71      0.48 o 
   6   0   4      286.37      267.14      5.74 o 
   7   0   4       55.31       61.27      3.25 o 
   8   0   4      110.41      100.36      2.90 o 
   9   0   4       66.48       62.90      2.28 o 
  10   0   4       95.19      102.09      3.87 o 
  11   0   4       38.34       37.84      2.40 o 
  12   0   4      104.18      108.85      4.98 o 
  13   0   4       90.61       71.94      2.83 o 
  14   0   4       10.04        7.16      1.84 o 
  15   0   4        4.14        3.21      1.57 o 
  16   0   4        1.59        1.96      1.59 o 
  17   0   4        0.12       -0.10      1.51 o 
  18   0   4        0.24        1.27      1.75 o 
  19   0   4        2.60        3.18      1.64 o 
   1   1   4       71.04       87.37      1.24 o 
   2   1   4       26.21       23.78      0.77 o 
   3   1   4      107.96      115.63      1.33 o 
   4   1   4       23.55       23.93      0.58 o 
   5   1   4      199.84      212.68      2.50 o 
   6   1   4       93.39       84.15      1.69 o 
   7   1   4       42.76       38.36      1.11 o 
   8   1   4      227.87      246.79      3.90 o 
   9   1   4       13.74        6.71      0.87 o 
  10   1   4        0.92        1.60      0.90 o 
  11   1   4       20.98       13.37      1.34 o 
  12   1   4       25.55       32.61      1.58 o 
  13   1   4        0.10       -0.03      1.27 o 
  14   1   4        0.04        0.53      1.16 o 
  15   1   4        3.29        6.47      1.19 o 
  16   1   4        9.11        8.35      1.38 o 
  17   1   4        0.45        2.91      1.23 o 
  18   1   4        0.73        1.58      1.11 o 
  19   1   4        3.80        5.27      1.08 o 
   0   2   4      118.88      123.79      2.48 o 
   1   2   4       16.52       13.89      0.73 o 
   2   2   4       51.37       59.71      1.18 o 
   3   2   4       21.71       20.79      0.68 o 
   4   2   4       48.26       48.79      1.01 o 
   5   2   4      241.91      256.94      3.21 o 
   6   2   4       36.25       34.95      1.04 o 
   7   2   4       43.07       32.49      1.43 o 
   8   2   4        4.48        3.45      0.63 o 
   9   2   4        1.96        1.01      0.56 o 
  10   2   4       15.27       16.05      1.03 o 
  11   2   4       78.41       79.29      2.15 o 
  12   2   4      131.23      133.44      2.97 o 
  13   2   4       42.54       36.91      1.78 o 
  14   2   4       23.52       24.95      1.56 o 
  15   2   4        1.84        3.22      1.02 o 
  16   2   4        5.29        5.43      1.05 o 
  17   2   4        0.00        3.07      1.51 o 
  18   2   4        1.51        2.22      1.01 o 
   1   3   4        7.23       11.86      0.78 o 
   2   3   4       20.26       24.72      0.92 o 
   3   3   4      179.22      199.24      2.52 o 
   4   3   4       13.96       12.54      0.68 o 
   5   3   4        2.91        2.39      0.43 o 
   6   3   4       28.31       23.90      1.01 o 
   7   3   4       36.50       38.02      1.19 o 
   8   3   4      106.46      106.55      2.06 o 
   9   3   4      123.01      123.36      2.31 o 
  10   3   4        0.13        0.77      0.53 o 
  11   3   4        8.43       11.94      1.04 o 
  12   3   4       17.20       16.83      1.20 o 
  13   3   4       19.49       14.74      1.29 o 
  14   3   4        0.07        0.36      0.82 o 
  15   3   4        3.66        4.15      0.83 o 
  16   3   4        6.35        4.37      0.86 o 
  17   3   4        1.09        1.76      0.80 o 
  18   3   4        1.33        2.20      0.93 o 
   0   4   4       16.63       17.50      1.15 o 
   1   4   4       19.35       18.06      0.89 o 
   2   4   4        1.26        2.51      0.54 o 
   3   4   4       17.83       21.56      0.96 o 
   4   4   4       32.18       30.38      1.11 o 
   5   4   4       83.02       86.19      1.75 o 
   6   4   4       11.40       11.14      0.85 o 
   7   4   4       12.60        9.30      0.80 o 
   8   4   4        0.58        1.55      0.56 o 
   9   4   4        1.82        3.27      0.75 o 
  10   4   4        8.88        9.73      0.97 o 
  11   4   4       22.43       21.76      1.26 o 
  12   4   4       42.41       41.39      2.04 o 
  13   4   4       20.03       16.94      1.57 o 
  14   4   4        9.78        9.55      1.16 o 
  15   4   4        1.17        1.99      1.36 o 
  16   4   4        1.71        2.96      1.74 o 
   1   5   4        4.36        5.92      0.52 o 
   2   5   4        9.61       10.75      0.91 o 
   3   5   4       14.79       16.79      1.44 o 
   4   5   4        5.86        5.23      0.78 o 
   5   5   4        4.01        3.77      0.66 o 
   6   5   4        4.33        4.13      0.63 o 
   7   5   4        0.08        0.68      0.64 o 
   8   5   4       32.58       31.76      2.09 o 
   9   5   4        6.33        6.52      1.13 o 
  10   5   4        0.28       -0.25      0.95 o 
  11   5   4        2.35        2.36      0.93 o 
  12   5   4        3.86        4.80      0.94 o 
  13   5   4        0.00       -0.09      0.59 o 
  14   5   4        0.11        1.41      1.12 o 
  15   5   4        0.00        1.07      1.21 o 
   0   6   4        0.39        1.77      1.05 o 
   1   6   4       22.13       20.75      1.61 o 
   2   6   4        1.04        2.86      0.61 o 
   3   6   4       15.65       11.79      1.20 o 
   4   6   4       14.61       12.80      1.13 o 
   5   6   4        1.07        2.44      0.79 o 
   6   6   4        4.89        6.26      1.02 o 
   7   6   4        5.91        4.92      0.84 o 
   8   6   4        1.00        1.90      0.68 o 
   9   6   4        1.36        2.80      0.78 o 
  10   6   4        6.86        6.74      1.22 o 
  11   6   4        1.02        0.37      1.01 o 
  12   6   4        4.16        3.55      1.09 o 
   1   7   4        0.75        0.28      0.72 o 
   2   7   4        1.91        1.36      0.83 o 
   3   7   4        0.67        1.02      0.86 o 
   4   7   4        0.79       -0.09      1.30 o 
   5   7   4        2.97        4.64      1.10 o 
   6   7   4        0.06        1.29      0.96 o 
   7   7   4        0.96        2.62      0.97 o 
   8   7   4        4.52        3.75      1.00 o 
   1   0   5       25.39       22.00      1.15 o 
   2   0   5      398.73      409.68      5.62 o 
   3   0   5      100.87      110.06      2.22 o 
   4   0   5      101.14       94.57      2.08 o 
   5   0   5       48.03       54.11      2.32 o 
   6   0   5        0.23        1.14      1.74 o 
   7   0   5       23.64       28.70      1.96 o 
   8   0   5        2.29        1.37      1.44 o 
   9   0   5       34.52       39.73      2.88 o 
  10   0   5       25.52       19.82      1.88 o 
  11   0   5       32.23       30.24      2.25 o 
  12   0   5        0.04        3.73      1.90 o 
  13   0   5        0.00        1.68      1.58 o 
  14   0   5        4.50        4.70      1.61 o 
  15   0   5        0.36        1.76      1.61 o 
  16   0   5        7.95        7.75      1.73 o 
  17   0   5        4.84        3.29      1.70 o 
  18   0   5       10.51       13.51      1.99 o 
   0   1   5       37.89       36.52      1.81 o 
   1   1   5       62.53       58.05      1.19 o 
   2   1   5        3.37        3.07      0.53 o 
   3   1   5       75.09       78.95      1.49 o 
   4   1   5       22.42       20.69      0.70 o 
   5   1   5       25.38       25.62      0.81 o 
   6   1   5        0.00        1.79      1.05 o 
   7   1   5        1.87        2.56      0.54 o 
   8   1   5        6.95        6.23      1.16 o 
   9   1   5        0.02        2.23      0.94 o 
  10   1   5      111.46       98.00      2.65 o 
  11   1   5        5.97        4.42      1.17 o 
  12   1   5        4.47        3.93      1.01 o 
  13   1   5        0.65        1.27      1.01 o 
  14   1   5        7.59       12.31      1.51 o 
  15   1   5        0.66        2.74      1.04 o 
  16   1   5        3.56        7.16      1.25 o 
  17   1   5        6.57        5.51      1.22 o 
  18   1   5        1.29        3.94      1.26 o 
   1   2   5       14.41       11.55      0.67 o 
   2   2   5      124.62      124.41      1.81 o 
   3   2   5       45.08       43.81      1.07 o 
   4   2   5        3.10        3.01      0.48 o 
   5   2   5       10.37       11.92      0.83 o 
   6   2   5       45.41       42.40      1.28 o 
   7   2   5        1.74        2.68      0.82 o 
   8   2   5       28.59       33.64      1.35 o 
   9   2   5        4.28        2.74      0.77 o 
  10   2   5      101.05       96.61      2.90 o 
  11   2   5       53.55       50.62      2.18 o 
  12   2   5       16.09       17.31      1.46 o 
  13   2   5        4.84        4.63      1.29 o 
  14   2   5        0.91        1.49      1.10 o 
  15   2   5        1.22        0.05      1.08 o 
  16   2   5        0.46        0.28      1.06 o 
  17   2   5        0.37        2.73      0.90 o 
   0   3   5      276.29      309.54      3.94 o 
   1   3   5       40.75       43.18      1.26 o 
   2   3   5      172.94      181.79      1.91 o 
   3   3   5       14.66       13.24      0.81 o 
   4   3   5       49.73       46.31      1.11 o 
   5   3   5       20.26       20.20      1.09 o 
   6   3   5       40.22       34.89      1.26 o 
   7   3   5       51.22       46.10      1.41 o 
   8   3   5        2.37        2.18      0.63 o 
   9   3   5       14.61       10.63      0.95 o 
  10   3   5       33.50       31.18      1.64 o 
  11   3   5        1.52        2.62      0.74 o 
  12   3   5        1.20        2.05      0.66 o 
  13   3   5        7.15        5.57      1.05 o 
  14   3   5        5.84        7.19      0.95 o 
  15   3   5        2.76        4.55      1.05 o 
  16   3   5        0.20        2.10      1.57 o 
  17   3   5        1.44        2.77      0.82 o 
   1   4   5        6.67        4.88      0.64 o 
   2   4   5       17.31       17.17      0.91 o 
   3   4   5       15.33       15.09      0.76 o 
   4   4   5        0.15        1.47      0.59 o 
   5   4   5        2.27        3.18      0.58 o 
   6   4   5       26.04       26.97      1.23 o 
   7   4   5        1.06        0.80      0.60 o 
   8   4   5       13.99       14.85      1.04 o 
   9   4   5        2.06        1.85      0.99 o 
  10   4   5       50.99       50.16      2.07 o 
  11   4   5       18.95       17.65      1.48 o 
  12   4   5        9.93        9.43      0.99 o 
  13   4   5        2.24        2.78      1.20 o 
  14   4   5        0.84        2.06      0.86 o 
  15   4   5        0.43        2.17      1.23 o 
   0   5   5       13.02       14.88      1.31 o 
   1   5   5        3.80        2.80      0.60 o 
   2   5   5        4.30        5.22      1.01 o 
   3   5   5       13.54       10.99      0.75 o 
   4   5   5        0.00        0.81      0.53 o 
   5   5   5        5.22        2.52      0.76 o 
   6   5   5        0.18        1.17      0.75 o 
   7   5   5        0.08        0.75      0.81 o 
   8   5   5        1.24        0.36      1.10 o 
   9   5   5        1.23        0.81      0.76 o 
  10   5   5       15.09       14.37      1.90 o 
  11   5   5        1.40        2.08      1.19 o 
  12   5   5        0.42        1.60      0.87 o 
  13   5   5        0.24        1.88      1.08 o 
   1   6   5        2.51        0.80      1.10 o 
   2   6   5        5.94        5.11      0.74 o 
   3   6   5        4.33        5.99      1.04 o 
   4   6   5        2.43        3.06      0.96 o 
   5   6   5        0.70        1.57      0.92 o 
   6   6   5        0.00        1.74      1.12 o 
   7   6   5        2.09        1.34      1.19 o 
   8   6   5        1.15        1.86      1.09 o 
   9   6   5        3.05        1.81      0.91 o 
  10   6   5        1.63        2.84      1.20 o 
  11   6   5        1.13        1.22      1.27 o 
   0   7   5        0.09        2.97      1.38 o 
   1   7   5        0.02        0.18      0.93 o 
   2   7   5        0.18        0.82      1.27 o 
   3   7   5        1.93        1.62      0.80 o 
   4   7   5        1.07        2.18      0.80 o 
   5   7   5        0.36        1.50      1.34 o 
   6   7   5        0.19        1.71      1.39 o 
   0   0   6       64.62       71.16      3.06 o 
   1   0   6       75.97       66.14      1.70 o 
   2   0   6      257.64      268.24      2.90 o 
   3   0   6       49.83       53.55      1.72 o 
   4   0   6       29.66       21.82      1.13 o 
   5   0   6        1.73        1.48      1.32 o 
   6   0   6        0.58        1.21      1.61 o 
   7   0   6       10.80       11.33      1.88 o 
   8   0   6        0.13        0.61      1.17 o 
   9   0   6      100.02      109.80      3.75 o 
  10   0   6        6.30        6.29      2.28 o 
  11   0   6        1.03        3.59      1.44 o 
  12   0   6       32.75       29.02      2.59 o 
  13   0   6        0.01        1.91      2.15 o 
  14   0   6       12.31       14.32      1.96 o 
  15   0   6       10.27       10.91      2.45 o 
  16   0   6        5.47        4.76      1.95 o 
  17   0   6        0.46        2.29      1.29 o 
   1   1   6       87.29       73.15      1.33 o 
   2   1   6        8.78        9.28      0.61 o 
   3   1   6       20.36       21.31      1.00 o 
   4   1   6       12.29       12.05      0.75 o 
   5   1   6       39.00       39.66      1.28 o 
   6   1   6       24.07       22.60      1.14 o 
   7   1   6        5.59        3.32      0.93 o 
   8   1   6        7.98        5.45      0.97 o 
   9   1   6        0.01        1.21      1.04 o 
  10   1   6        1.29        2.50      0.88 o 
  11   1   6        2.40        3.50      0.94 o 
  12   1   6        8.00       12.62      1.35 o 
  13   1   6        4.63        4.38      1.03 o 
  14   1   6        9.27        6.34      1.43 o 
  15   1   6        1.19        2.03      1.11 o 
  16   1   6        2.76        4.12      1.21 o 
  17   1   6        0.12        1.39      0.90 o 
   0   2   6       25.93       29.06      1.48 o 
   1   2   6      147.20      156.07      1.93 o 
   2   2   6        1.33        2.56      0.85 o 
   3   2   6        6.29        7.43      0.61 o 
   4   2   6       37.70       39.97      1.37 o 
   5   2   6       11.35       14.44      0.91 o 
   6   2   6       71.13       64.15      2.15 o 
   7   2   6        2.87        2.00      0.76 o 
   8   2   6       36.20       37.22      1.47 o 
   9   2   6       78.79       86.96      2.95 o 
  10   2   6        3.82        3.08      0.96 o 
  11   2   6        0.13        1.17      0.98 o 
  12   2   6        5.62        3.88      1.01 o 
  13   2   6        1.29        1.92      0.88 o 
  14   2   6        3.01        3.44      0.86 o 
  15   2   6        2.34        4.64      0.89 o 
  16   2   6        2.08        1.33      1.22 o 
   1   3   6       39.58       34.45      1.28 o 
   2   3   6        0.32        0.39      0.59 o 
   3   3   6       24.14       24.03      1.11 o 
   4   3   6       26.13       29.70      1.10 o 
   5   3   6       63.27       68.91      1.77 o 
   6   3   6       37.49       43.20      1.57 o 
   7   3   6        2.23        4.51      0.90 o 
   8   3   6       31.72       26.73      1.18 o 
   9   3   6        9.16        7.17      1.03 o 
  10   3   6        5.01        4.94      1.05 o 
  11   3   6       14.09       16.93      1.33 o 
  12   3   6        0.36        1.21      1.01 o 
  13   3   6        0.09        1.19      1.03 o 
  14   3   6        0.01        2.49      0.84 o 
  15   3   6        0.00        1.34      1.04 o 
   0   4   6        4.95        8.03      1.01 o 
   1   4   6       90.05      103.63      2.41 o 
   2   4   6        0.04        1.76      0.83 o 
   3   4   6        0.15        1.20      0.64 o 
   4   4   6       17.08       18.57      1.09 o 
   5   4   6       11.72       12.43      1.07 o 
   6   4   6       19.99       20.61      1.21 o 
   7   4   6        0.09        1.61      0.93 o 
   8   4   6       11.12       10.07      1.05 o 
   9   4   6       26.09       29.72      1.90 o 
  10   4   6        1.81        0.55      0.63 o 
  11   4   6        0.19        0.24      1.77 o 
  12   4   6        2.00        2.07      1.03 o 
  13   4   6        0.62        2.69      1.52 o 
  14   4   6        1.46        2.51      1.34 o 
   1   5   6       16.17       13.00      0.96 o 
   2   5   6        0.11        1.14      0.65 o 
   3   5   6        2.02        2.01      0.79 o 
   4   5   6        1.79        3.11      0.75 o 
   5   5   6       11.50       10.49      1.00 o 
   6   5   6        1.17        2.42      0.75 o 
   7   5   6        0.40        1.12      0.80 o 
   8   5   6        2.01        1.95      0.82 o 
   9   5   6        0.24        2.39      1.20 o 
  10   5   6        0.28        3.56      1.08 o 
  11   5   6        1.75        3.46      1.03 o 
  12   5   6        0.99        0.65      1.10 o 
   0   6   6        7.92        3.62      1.36 o 
   1   6   6        5.64        6.42      1.35 o 
   2   6   6        9.97        6.78      1.09 o 
   3   6   6        5.23        5.66      1.15 o 
   4   6   6        0.75        1.93      0.99 o 
   5   6   6        0.25        3.34      1.07 o 
   6   6   6        0.47        2.38      1.10 o 
   7   6   6        0.01        1.21      1.33 o 
   8   6   6        0.12        1.40      1.63 o 
   1   0   7      183.96      165.87      2.71 o 
   2   0   7       56.60       45.17      2.47 o 
   3   0   7       12.03       13.63      1.22 o 
   4   0   7        9.57       13.97      1.63 o 
   5   0   7        9.23       11.57      1.52 o 
   6   0   7        1.25        1.95      1.64 o 
   7   0   7       30.76       19.56      2.39 o 
   8   0   7        4.92        4.81      1.34 o 
   9   0   7       10.35       11.36      1.81 o 
  10   0   7        8.98       10.78      1.90 o 
  11   0   7       19.60       15.60      1.98 o 
  12   0   7       10.66       13.68      2.17 o 
  13   0   7       15.49       18.75      2.79 o 
  14   0   7        0.06        3.48      1.79 o 
  15   0   7        0.56        1.75      1.75 o 
   0   1   7        5.23        8.82      0.95 o 
   1   1   7       41.36       39.18      1.17 o 
   2   1   7       13.04       12.70      0.71 o 
   3   1   7      102.17      113.46      2.16 o 
   4   1   7        6.94        6.86      0.71 o 
   5   1   7       24.08       23.21      1.53 o 
   6   1   7        1.55        3.37      1.11 o 
   7   1   7       22.81       21.64      1.55 o 
   8   1   7        1.00        2.31      1.06 o 
   9   1   7        0.94       -0.13      1.15 o 
  10   1   7       18.25       15.36      1.27 o 
  11   1   7       11.68        9.81      1.35 o 
  12   1   7        1.03        2.91      1.09 o 
  13   1   7        0.17       -0.16      1.23 o 
  14   1   7        0.04        0.37      1.18 o 
  15   1   7        3.23        4.64      1.87 o 
   1   2   7      141.02      136.57      2.14 o 
   2   2   7       44.91       37.82      1.29 o 
   3   2   7       25.53       30.67      1.28 o 
   4   2   7       14.90       18.21      1.03 o 
   5   2   7        0.80        2.14      0.61 o 
   6   2   7        0.40        1.07      0.56 o 
   7   2   7       70.94       60.67      2.54 o 
   8   2   7        0.25        1.32      0.87 o 
   9   2   7        0.54        1.47      0.80 o 
  10   2   7        2.83        1.29      1.19 o 
  11   2   7        0.57        1.92      0.91 o 
  12   2   7        5.36        4.58      1.30 o 
  13   2   7        1.12        1.65      0.96 o 
  14   2   7        0.09        1.83      0.89 o 
   0   3   7        2.20        1.63      0.98 o 
   1   3   7        6.31        7.31      0.64 o 
   2   3   7        7.07        6.00      0.82 o 
   3   3   7      169.32      195.66      2.35 o 
   4   3   7        1.36        2.14      0.63 o 
   5   3   7        2.47        2.84      0.73 o 
   6   3   7        2.86        1.89      0.71 o 
   7   3   7        0.66        0.91      0.68 o 
   8   3   7        0.13        1.19      0.77 o 
   9   3   7       10.91       11.49      1.35 o 
  10   3   7        2.30        0.68      1.04 o 
  11   3   7        1.03        1.81      0.81 o 
  12   3   7        0.46        2.43      0.93 o 
  13   3   7        0.01        0.01      0.93 o 
   1   4   7       47.79       48.47      1.55 o 
   2   4   7       14.71       12.06      1.19 o 
   3   4   7        9.42       13.86      1.01 o 
   4   4   7        8.22        9.61      0.95 o 
   5   4   7        0.98        2.90      0.70 o 
   6   4   7        1.42        1.21      0.68 o 
   7   4   7       32.47       32.18      1.69 o 
   8   4   7        0.22        1.21      0.73 o 
   9   4   7        0.79        2.13      0.93 o 
  10   4   7        0.36        2.76      1.28 o 
  11   4   7        0.00       -0.41      1.02 o 
  12   4   7        1.35        2.33      1.42 o 
   0   5   7        0.16       -0.35      1.25 o 
   1   5   7        3.94        3.80      0.86 o 
   2   5   7        0.08       -0.22      1.00 o 
   3   5   7       13.20       12.75      1.30 o 
   4   5   7        2.44        2.89      0.86 o 
   5   5   7        3.11        2.61      0.74 o 
   6   5   7        0.09       -0.17      0.68 o 
   7   5   7        1.60        2.86      0.92 o 
   8   5   7        0.85        2.78      0.65 o 
   9   5   7        0.31        1.01      1.27 o 
   1   6   7        7.90        9.43      1.94 o 
   2   6   7        1.40        2.98      1.37 o 
   3   6   7        0.27        1.66      1.36 o 
   4   6   7        0.66        3.39      1.56 o 
   0   0   8        4.96        5.45      1.09 o 
   1   0   8        2.65        2.75      0.93 o 
   2   0   8        0.08        0.49      0.65 o 
   3   0   8        1.28       -0.02      1.15 o 
   4   0   8       11.40       12.62      2.00 o 
   5   0   8        0.47        2.99      1.30 o 
   6   0   8       13.39       18.47      2.38 o 
   7   0   8       36.73       34.16      2.57 o 
   8   0   8       17.72       18.45      3.29 o 
   9   0   8       12.30        8.85      2.06 o 
  10   0   8        4.05        3.79      1.17 o 
  11   0   8        7.61        9.12      2.10 o 
  12   0   8        0.47        1.54      1.70 o 
  13   0   8        0.12        0.83      1.27 o 
   1   1   8        0.25        1.05      0.55 o 
   2   1   8        2.34        1.50      0.56 o 
   3   1   8        4.38        4.37      0.62 o 
   4   1   8        0.16       -0.26      0.76 o 
   5   1   8        0.02        1.13      0.92 o 
   6   1   8        6.07        5.68      0.93 o 
   7   1   8        0.38        0.48      1.01 o 
   8   1   8        1.97        3.32      0.98 o 
   9   1   8        3.65        3.41      0.99 o 
  10   1   8        0.21        0.75      0.93 o 
  11   1   8        0.29        2.52      1.10 o 
  12   1   8        0.51        2.19      1.35 o 
  13   1   8        3.56        5.05      1.04 o 
   0   2   8       36.69       39.46      1.75 o 
   1   2   8       20.40       16.45      1.03 o 
   2   2   8       15.31       14.60      0.93 o 
   3   2   8       11.38        9.24      0.95 o 
   4   2   8        0.42        1.24      0.79 o 
   5   2   8        4.11        3.99      0.90 o 
   6   2   8        0.59        1.86      0.90 o 
   7   2   8        6.07        6.82      1.09 o 
   8   2   8        4.46        4.43      0.85 o 
   9   2   8        0.81        1.78      0.79 o 
  10   2   8        1.05        1.28      0.83 o 
  11   2   8        0.65        3.45      0.94 o 
  12   2   8        0.33        1.34      1.02 o 
   1   3   8        0.10        1.19      0.60 o 
   2   3   8        0.00        0.02      0.58 o 
   3   3   8        0.83        1.58      0.73 o 
   4   3   8        3.11        3.51      0.79 o 
   5   3   8        0.02        1.91      0.74 o 
   6   3   8        0.26        1.71      0.86 o 
   7   3   8        0.11        0.99      0.81 o 
   8   3   8        2.37        3.00      0.98 o 
   9   3   8        1.67        1.20      0.88 o 
  10   3   8        5.84        5.93      1.16 o 
  11   3   8        0.00        0.35      0.96 o 
   0   4   8       19.16       22.53      1.99 o 
   1   4   8        6.23        6.21      1.07 o 
   2   4   8       11.38       13.59      1.34 o 
   3   4   8        0.77        0.35      0.78 o 
   4   4   8        1.70        3.18      0.83 o 
   5   4   8        0.62        1.71      0.76 o 
   6   4   8        0.01        1.63      0.93 o 
   7   4   8        1.78        1.93      0.86 o 
   8   4   8        0.97        1.48      0.94 o 
   9   4   8        0.44        0.91      1.07 o 
   1   5   8        0.51        0.65      1.04 o 
   2   5   8        0.07        1.29      0.98 o 
   3   5   8        0.00        1.24      1.06 o 
   4   5   8        0.00        2.55      1.14 o 
   5   5   8        0.06       -1.16      1.75 o 
   1   0   9        2.94        3.74      1.00 o 
   2   0   9        0.06       -0.13      1.24 o 
   3   0   9       20.36       22.93      3.00 o 
   4   0   9       15.19       12.10      1.70 o 
   5   0   9        5.97        7.20      1.45 o 
   6   0   9       12.03       18.30      2.65 o 
   7   0   9        0.00        2.20      2.75 o 
   8   0   9        5.83        5.68      1.96 o 
   9   0   9        6.87        8.71      1.74 o 
  10   0   9        1.10        1.81      1.32 o 
   0   1   9        2.67        4.13      1.11 o 
   1   1   9        0.51        0.92      1.24 o 
   2   1   9        0.69        1.97      1.11 o 
   3   1   9        1.23        2.94      0.83 o 
   4   1   9        9.29        9.40      1.30 o 
   5   1   9        8.02       10.44      1.19 o 
   6   1   9        3.63        4.29      0.99 o 
   7   1   9        0.33        2.74      0.90 o 
   8   1   9        1.04        2.81      1.04 o 
   9   1   9        0.34        0.90      1.14 o 
  10   1   9        2.12        2.05      0.97 o 
   1   2   9        1.25        2.12      0.79 o 
   2   2   9        0.07        1.27      0.88 o 
   3   2   9        7.93        7.34      1.10 o 
   4   2   9       14.03       12.97      1.57 o 
   5   2   9        0.54       -0.11      0.88 o 
   6   2   9       13.16       13.01      1.25 o 
   7   2   9        1.89        4.09      0.94 o 
   8   2   9        1.20        2.20      0.93 o 
   9   2   9        0.78        2.24      0.95 o 
   0   3   9        8.56        9.41      1.44 o 
   1   3   9        5.07        4.19      1.04 o 
   2   3   9        2.43        2.28      1.05 o 
   3   3   9        0.41        1.92      1.11 o 
   4   3   9        0.00       -0.18      0.95 o 
   5   3   9        0.77        1.52      0.86 o 
   6   3   9        9.07        6.31      0.98 o 
   7   3   9        0.76        1.06      0.69 o 
   1   4   9        0.42        0.18      0.93 o 
   2   4   9        0.13        1.61      1.06 o 
   3   4   9        1.92        2.32      1.13 o 
   0   0  10       16.72       20.84      4.42 o 
   1   0  10       10.11        7.30      2.47 o 
   2   0  10        1.52        1.44      2.24 o 
   3   0  10        0.00        2.16      1.32 o 
   4   0  10        0.02        1.43      1.68 o 
   5   0  10        0.10        1.03      1.66 o 
   1   1  10        2.73        2.55      1.88 o 
   2   1  10        1.20        4.47      1.79 o 
   3   1  10        1.67        0.61      1.32 o 
   4   1  10        0.11        0.43      1.07 o 
   5   1  10        0.38        1.94      1.58 o 
   0   2  10       10.76        8.04      2.51 o 
   1   2  10        0.85        0.49      1.56 o 
   2   2  10        1.09        0.19      1.55 o 
                                                 
